# Supplementary material for: A Meta-Analysis of Group Cognitive Behavioral Therapy and Group Psychoeducation for Treating Symptoms and Preventing Relapse in People Living with Bipolar Disorder
Source: Healthcare (Basel). 2022 Nov 15;10(11):2288. doi: 10.3390/healthcare10112288 (PMC9691241; doi:10.3390/healthcare10112288)
Supplement: Supplementary file 1 [file healthcare-10-02288-s001.zip]

Archive with 4 entries (4 files):
- Supplementary Figure S1_ Risk of Bias Graph (1).pdf
- Supplementary Figure S2a, b, c_ Funnel Plots (1).pdf
- Supplementary Table S1_ Search Strategy_Updated.pdf
- Supplementary Table S2_Characteristics of Excluded Studies.pdf
